# Supplementary material for: Molecular Identification and Karyological Analysis of a Rampant Aspen Populus tremula L. (Salicaceae) Clone
Source: Int J Plant Genomics. 2017 Apr 23;2017:5636314. doi: 10.1155/2017/5636314 (PMC5420415; doi:10.1155/2017/5636314)
Supplement: Supplementary file 1 — Table S1: Multilocus genotypes and individual heterozygosities for 14 microsatellite loci of genets revealed during analysis of genetic diversity in four natural populations of Populustremula. Table S2: Martix of Queller and Goodnight (1989) pairwise relatedness among aspen genotypes. Table S3: Summary of mean within population pairwise relatedness (Queller and Goodnight 1989) values. [file 5636314.f1.xls]

## Sheet: Table_S1
Table S1	Multilocus genotypes and individual heterozygosities for 14 microsatellite loci of genets revealed during analysis of genetic diversity in four natural populations of Populus tremula
	Population	Tree	Genotypes for microsatellite loci																												Individual
Region	sample	number	ORPM193		ORPM202		ORPM206		ORPM220		ORPM296		WPMS14		WPMS15		WPMS16		WPMS17		WPMS18		WPMS19		WPMS20		WPMS21		WPMS22		Heterozygosity
Moscow region	Prisady	1	197	197	190	190	193	193	186	182	199	193	232	202	198	189	184	163	131	131	230	224	219	213	233	227	207	198	0	0	0.692308
Moscow region	Prisady	2	195	195	190	190	193	190	186	182	199	199	247	247	204	201	184	157	131	131	233	224	228	228	233	233	243	213	130	130	0.428571
Moscow region	Prisady	5	195	187	187	187	190	190	186	178	199	193	232	217	201	198	187	157	131	125	221	221	222	219	233	227	210	207	130	130	0.714286
Moscow region	Prisady	6	197	187	190	187	193	190	186	178	199	175	232	223	189	186	187	157	131	131	224	224	195	195	233	209	243	180	133	133	0.714286
Moscow region	Prisady	7	187	185	190	187	190	190	186	186	199	193	232	232	201	189	157	157	125	125	230	230	225	219	233	227	213	207	133	133	0.5
Moscow region	Prisady	8	187	185	190	187	193	190	186	182	199	199	247	202	201	201	163	157	131	125	224	224	222	222	233	233	240	210	133	133	0.571429
Moscow region	Prisady	9	197	195	187	187	193	193	186	186	199	187	232	223	201	201	187	169	131	125	218	218	213	213	233	221	198	198	133	133	0.428571
Moscow region	Prisady	11	187	182	190	187	193	190	178	178	199	199	232	232	201	189	175	169	131	131	230	230	228	213	233	233	216	198	133	133	0.5
Moscow region	Prisady	13	195	182	187	187	193	193	178	178	199	199	232	223	201	189	157	157	131	125	236	230	228	222	233	233	216	210	130	130	0.5
Moscow region	Prisady	15	200	190	190	187	199	190	186	186	199	199	217	205	201	198	163	157	131	125	239	218	222	213	233	233	210	198	133	130	0.785714
Moscow region	Prisady	16	200	197	187	187	193	193	186	178	199	199	232	217	204	198	172	169	128	125	230	218	219	213	233	233	207	198	133	130	0.714286
Moscow region	Prisady	17	200	195	190	187	193	190	186	178	199	187	217	211	204	201	169	169	131	131	236	236	222	219	233	221	210	207	133	133	0.714286
Moscow region	Prisady	19	197	187	190	190	190	190	186	178	199	193	232	214	201	189	187	163	125	125	0	0	228	222	233	227	216	210	133	127	0.769231
Moscow region	Prisady	20	190	187	190	187	190	190	186	178	193	187	232	229	201	189	169	163	128	125	230	230	225	225	227	221	243	213	133	133	0.714286
Moscow region	Prisady	21	190	185	187	187	193	190	186	178	199	199	232	217	204	198	157	157	131	125	233	224	249	225	233	233	243	216	133	130	0.714286
Moscow region	Prisady	22	195	195	190	190	193	190	186	182	199	199	247	247	204	201	184	157	131	131	239	227	249	225	233	233	243	216	130	130	0.5
Moscow region	Prisady	23	197	187	187	187	193	193	186	182	199	199	232	232	204	204	157	157	131	128	224	218	222	210	233	233	210	198	130	130	0.428571
Moscow region	Prisady	24	197	185	187	187	193	190	186	178	199	199	217	214	201	198	169	157	131	125	227	227	225	213	233	233	216	201	133	133	0.642857
Moscow region	Prisady	25	187	187	190	187	190	190	186	178	199	187	232	232	204	189	169	163	128	125	0	0	249	225	227	221	243	210	0	0	0.75
Moscow region	Prisady	26	197	187	187	187	193	193	186	178	199	199	232	220	207	201	169	157	128	125	239	233	225	195	233	233	210	180	133	133	0.642857
Moscow region	Prisady	27	187	187	190	190	193	193	178	178	199	199	232	232	204	201	193	157	131	125	239	227	228	195	233	233	213	180	133	133	0.428571
Moscow region	Prisady	28	197	185	190	190	193	190	186	186	199	199	253	217	204	201	163	163	131	125	233	233	225	195	233	233	210	180	133	133	0.5
Moscow region	Prisady	29	197	190	190	187	196	190	186	178	199	199	232	232	204	201	169	163	131	125	227	224	249	219	233	233	240	207	133	133	0.714286
Moscow region	Prisady	30	200	190	190	187	193	190	186	178	199	187	232	232	189	189	184	157	131	131	218	218	225	222	233	221	213	207	133	133	0.642857
Moscow region	Prisady	31	190	187	187	187	193	190	178	178	199	193	247	217	201	189	187	163	131	125	233	227	234	225	233	227	222	213	133	133	0.785714
Moscow region	Prisady	32	190	185	190	187	193	190	178	178	199	199	232	229	201	189	175	169	131	131	227	227	225	210	233	233	213	198	133	133	0.571429
Moscow region	Prisady	33	205	190	190	187	199	190	186	186	199	199	217	205	201	198	163	157	131	125	239	218	222	210	233	233	210	198	133	130	0.785714
Moscow region	Prisady	34	195	195	190	190	199	193	178	178	199	199	247	232	198	189	181	157	125	125	227	227	219	210	233	233	207	198	133	133	0.428571
Moscow region	Prisady	35	197	187	187	187	190	190	186	178	199	193	232	223	198	195	163	157	143	131	233	233	219	210	233	227	207	198	133	130	0.785714
Moscow region	Prisady	36	195	190	187	187	193	193	186	178	199	187	247	232	201	198	193	163	125	125	227	224	225	195	233	221	213	180	133	133	0.714286
Moscow region	Prisady	39	195	190	190	187	193	190	186	178	199	187	232	232	201	198	193	169	131	125	239	227	222	195	233	221	207	180	133	133	0.857143
Moscow region	Prisady	40	190	187	190	187	190	190	186	178	193	187	232	229	201	189	169	163	128	125	227	227	249	222	227	221	243	210	133	133	0.785714
Moscow region	Prisady	41	187	185	190	190	193	190	186	182	199	199	232	229	198	189	169	163	131	125	227	224	222	210	233	233	210	198	133	133	0.714286
Moscow region	Prisady	43	195	187	187	187	190	190	186	178	199	193	232	223	198	195	163	157	143	131	233	233	219	210	233	227	204	198	133	130	0.785714
Moscow region	Prisady	44	197	195	190	187	193	190	186	182	199	199	232	214	198	189	181	157	131	131	233	227	219	210	233	233	204	198	133	133	0.714286
Moscow region	Prisady	45	195	187	190	187	196	190	186	178	199	199	232	232	204	198	169	163	131	125	227	224	249	219	233	233	240	204	133	133	0.714286
Moscow region	Prisady	46	200	185	187	187	193	190	186	178	199	199	232	229	195	195	208	181	125	125	224	224	222	195	233	233	207	180	0	0	0.538462
Moscow region	Prisady	48	195	187	187	187	190	190	186	186	199	193	232	217	198	195	184	157	131	125	224	224	222	219	233	227	207	204	130	130	0.642857
Moscow region	Prisady	50	195	195	187	187	193	193	186	186	199	187	232	223	198	195	184	169	131	125	218	218	210	210	233	221	198	198	133	133	0.428571
Moscow region	Prisady	51	185	185	190	187	199	190	186	178	199	187	232	229	198	195	184	169	131	125	224	224	249	219	233	221	240	207	133	133	0.785714
Moscow region	Prisady	52	185	185	190	187	190	190	186	178	193	187	232	232	198	186	169	163	128	125	0	0	249	225	227	221	240	213	0	0	0.75
Voronezh region	Voronezh	1	190	190	190	190	196	193	178	178	199	187	232	223	201	198	190	169	131	125	227	218	216	210	233	233	207	198	0	0	0.692308
Voronezh region	Voronezh	2	190	190	190	190	193	193	186	178	199	187	232	232	198	189	184	169	131	131	227	224	249	195	233	221	243	180	133	133	0.571429
Voronezh region	Voronezh	3	200	190	193	190	196	193	186	186	199	199	232	232	198	198	157	157	125	125	227	227	219	216	233	233	207	207	133	133	0.285714
Voronezh region	Voronezh	4	190	190	190	190	196	193	190	190	199	193	232	211	201	201	187	169	131	131	239	224	231	222	233	227	222	213	133	133	0.571429
Voronezh region	Voronezh	5	200	200	190	190	196	193	178	178	199	187	247	232	204	189	169	157	125	125	227	224	249	219	233	233	243	210	133	133	0.571429
Voronezh region	Voronezh	6	190	195	190	190	196	196	186	186	187	187	220	217	198	198	169	157	131	125	227	218	219	216	221	221	210	207	133	133	0.5
Voronezh region	Voronezh	7	190	190	193	193	196	196	186	182	199	193	241	217	198	198	169	157	131	125	239	218	228	222	233	227	219	213	133	133	0.642857
Voronezh region	Voronezh	8	197	202	193	193	202	196	182	178	193	193	232	205	204	198	208	169	131	125	227	227	246	231	227	227	240	222	133	133	0.642857
Voronezh region	Voronezh	9	190	190	193	193	196	193	186	182	199	199	247	217	201	189	163	157	131	125	233	224	219	210	233	233	210	198	133	133	0.642857
Voronezh region	Voronezh	10	195	190	190	190	196	193	186	178	199	199	232	220	201	198	187	163	143	131	233	227	222	219	233	233	213	210	133	133	0.714286
Voronezh region	Voronezh	11	200	190	193	190	193	193	186	186	199	199	232	223	201	198	187	172	143	125	233	233	219	216	233	233	210	207	133	133	0.571429
Voronezh region	Voronezh	12	197	190	190	190	193	193	186	186	199	187	223	223	201	198	169	157	128	125	227	221	249	216	233	221	243	207	0	0	0.692308
Voronezh region	Voronezh	13	190	190	193	193	193	193	182	178	199	199	232	217	198	189	169	157	125	125	218	218	219	195	233	233	210	180	133	127	0.5
Voronezh region	Voronezh	14	200	200	193	193	202	196	182	178	199	199	232	232	201	198	181	157	131	125	230	224	149	149	233	233	243	243	0	0	0.461538
Voronezh region	Voronezh	15	185	185	193	193	202	193	178	178	199	187	232	232	198	192	169	157	125	125	230	224	219	219	233	221	210	210	133	133	0.428571
Voronezh region	Voronezh	16	200	200	193	190	199	193	186	178	193	193	232	232	198	189	187	187	131	125	221	218	246	222	227	227	240	213	133	133	0.571429
Voronezh region	Voronezh	17	190	190	190	190	193	193	186	186	199	193	232	220	198	198	172	169	131	125	224	221	249	219	233	227	243	210	133	133	0.571429
Voronezh region	Voronezh	101	200	188	190	187	190	190	186	186	199	199	235	211	198	192	169	169	125	125	227	224	252	216	233	233	249	210	133	133	0.5
Voronezh region	Voronezh	102	200	190	190	190	190	190	186	178	193	187	247	211	201	198	169	157	131	125	233	224	231	192	227	221	219	180	133	133	0.785714
Voronezh region	Voronezh	103	190	188	187	187	190	190	186	178	199	199	235	235	201	189	169	157	143	131	233	233	237	222	233	233	225	213	133	133	0.5
Voronezh region	Voronezh	104	200	190	187	187	199	193	186	186	187	187	235	223	204	195	174	171	131	125	230	218	210	177	221	221	174	165	127	127	0.642857
Voronezh region	Voronezh	106	200	200	190	190	193	193	186	182	205	199	235	220	201	198	157	157	131	125	233	218	243	240	239	233	231	228	133	133	0.642857
Voronezh region	Voronezh	109	202	193	190	187	190	190	186	182	199	199	235	211	201	189	169	163	125	125	233	218	216	210	233	233	210	195	0	0	0.692308
Voronezh region	Voronezh	112	200	188	190	190	199	196	186	178	199	199	232	211	198	189	186	169	131	125	233	224	219	210	233	233	210	195	133	133	0.714286
Voronezh region	Voronezh	113	200	200	187	187	193	193	185	178	187	187	223	223	198	189	174	174	128	125	227	224	219	201	221	221	210	186	0	0	0.461538
Mariy-El Republic	Yoshkar-Ola	6	190	185	193	193	199	190	182	178	199	199	226	220	201	198	187	157	131	125	233	227	219	192	233	233	207	180	127	127	0.714286
Mariy-El Republic	Yoshkar-Ola	11	190	185	193	193	190	190	186	186	199	199	235	235	198	198	169	157	131	125	233	233	210	210	233	233	198	198	133	133	0.214286
Mariy-El Republic	Yoshkar-Ola	14	185	185	190	190	190	190	186	186	199	199	241	235	198	198	190	163	131	131	227	224	249	210	233	233	243	198	133	133	0.357143
Mariy-El Republic	Yoshkar-Ola	15	200	200	190	190	190	190	186	186	199	187	235	235	201	198	181	163	131	125	224	224	222	219	233	221	210	207	133	133	0.5
Mariy-El Republic	Yoshkar-Ola	16	190	185	193	193	199	190	182	178	199	199	226	220	201	198	184	157	131	125	233	227	219	195	233	233	207	180	127	127	0.714286
Mariy-El Republic	Yoshkar-Ola	18	185	185	190	190	190	190	186	186	199	199	241	235	198	198	190	163	131	125	227	224	249	210	233	233	243	198	133	133	0.428571
Mariy-El Republic	Yoshkar-Ola	21	190	185	193	190	190	190	186	182	199	199	235	235	201	198	184	169	128	128	227	224	210	210	233	233	198	198	133	133	0.428571
Mariy-El Republic	Yoshkar-Ola	22	200	190	190	190	190	190	186	186	199	193	235	211	204	198	169	163	131	131	227	227	249	219	233	227	243	207	133	133	0.571429
Mariy-El Republic	Yoshkar-Ola	24	200	200	190	190	190	190	186	186	199	187	235	235	201	198	181	163	131	131	221	224	222	219	233	221	210	207	133	133	0.5
Mariy-El Republic	Yoshkar-Ola	25	200	190	190	190	193	193	186	178	199	193	235	217	201	198	169	157	125	125	224	224	222	219	233	221	210	207	133	133	0.642857
Mariy-El Republic	Yoshkar-Ola	28	200	197	190	190	193	193	178	178	199	199	235	214	201	189	169	157	131	131	227	227	228	219	233	233	216	207	133	133	0.428571
Mariy-El Republic	Yoshkar-Ola	30	200	200	190	190	190	190	186	186	199	187	235	235	201	198	181	163	131	131	227	227	222	219	233	233	210	207	133	133	0.357143
Mariy-El Republic	Yoshkar-Ola	32	190	187	190	190	199	193	186	186	199	175	235	232	201	189	169	157	131	125	221	221	225	219	233	209	213	207	0	0	0.769231
Republic of Tatarstan	Meshabash	1	190	188	193	187	193	190	182	178	199	187	235	223	198	192	169	157	131	125	224	221	252	222	233	221	243	210	133	133	0.928571
Republic of Tatarstan	Meshabash	5	202	188	193	187	202	202	186	178	199	199	235	223	198	198	169	163	131	125	236	224	219	192	233	233	207	183	133	133	0.642857
Republic of Tatarstan	Meshabash	13	198	185	193	193	193	190	186	186	199	193	235	217	201	198	211	169	125	125	244	218	219	210	233	227	207	195	133	133	0.714286
Republic of Tatarstan	Meshabash	14	198	188	193	187	190	190	178	178	199	187	223	211	201	198	157	157	131	131	244	218	222	210	233	233	210	195	133	133	0.571429
Republic of Tatarstan	Saby-2	930	197	197	193	187	193	190	182	182	199	187	235	235	198	198	184	184	131	125	224	215	252	249	233	221	243	240	133	133	0.571429
Republic of Tatarstan	Saby-2	931	190	188	187	187	196	190	186	186	193	187	235	235	201	201	211	169	125	125	221	221	252	219	227	221	243	207	133	133	0.5
Republic of Tatarstan	Saby-2	932	190	185	187	187	199	199	186	178	199	199	232	214	201	198	157	157	125	125	215	215	225	219	233	233	213	207	133	133	0.428571

## Sheet: Table S2
Table S2	Martix of Queller and Goodnight (1989) pairwise relatedness among aspen genotypes
		Prisady	Prisady	Prisady	Prisady	Prisady	Prisady	Prisady	Prisady	Prisady	Prisady	Prisady	Prisady	Prisady	Prisady	Prisady	Prisady	Prisady	Prisady	Prisady	Prisady	Prisady	Prisady	Prisady	Prisady	Prisady	Prisady	Prisady	Prisady	Prisady	Prisady	Prisady	Prisady	Prisady	Prisady	Prisady	Prisady	Prisady	Prisady	Prisady	Prisady	Prisady	Voronezh	Voronezh	Voronezh	Voronezh	Voronezh	Voronezh	Voronezh
		1	2	5	6	7	8	9	11	13	15	16	17	19	20	21	22	23	24	25	26	27	28	29	30	31	32	33	34	35	36	39	40	41	43	44	45	46	48	50	51	52	1	2	3	4	5	6	7
Prisady	1	0
Prisady	2	0.14365	0
Prisady	5	-0.206802	0.0492335	0
Prisady	6	0.16184	0.0183505	-0.117231	0
Prisady	7	-0.0051957	-0.156232	0.213957	-0.00200335	0
Prisady	8	0.0277191	0.19971	0.00884014	0.133024	0.109093	0
Prisady	9	0.114075	-0.115911	-0.0752685	0.0270497	-0.031598	0.0384327	0
Prisady	11	0.189291	0.0461783	-0.0634524	0.193236	0.162251	0.0641899	0.177218	0
Prisady	13	-0.0983227	0.252488	0.309226	0.0136335	0.000729556	0.115762	0.0686017	0.376982	0
Prisady	15	-0.095505	0.0645405	0.151713	-0.226531	0.00424467	0.275899	0.185825	-0.0479126	0.0630677	0
Prisady	16	0.155456	-0.138208	0.0661075	-0.177184	-0.0217978	-0.144705	0.379925	0.22714	0.2738	0.167917	0
Prisady	17	-0.0747259	-0.00629526	0.010473	-0.0741158	-0.174147	0.0611223	0.144045	0.125579	0.0360287	-0.0150549	0.0683068	0
Prisady	19	0.0155184	-0.0729625	0.151973	-0.0477078	0.329324	0.16408	-0.180474	0.104494	-0.0435418	-0.00312628	-0.328019	-0.244266	0
Prisady	20	-0.14981	-0.312438	-0.0651334	-0.100893	0.499953	-0.172908	-0.0596729	0.134726	-0.245003	-0.287109	-0.227367	-0.0780922	0.227459	0
Prisady	21	-0.217401	0.140514	0.183929	0.103517	0.1405	0.13347	-0.087243	0.0907139	0.389112	0.192417	0.257312	-0.146546	-0.254237	-0.180566	0
Prisady	22	0.102921	0.778534	0.0527746	-0.0689352	-0.156567	0.122698	-0.116245	0.0110987	0.225032	0.122376	-0.138542	-0.00275412	-0.127479	-0.277478	0.198257	0
Prisady	23	0.132886	0.239654	0.210655	0.0972856	-0.0462426	0.191892	0.173474	0.077155	0.471644	0.156815	0.44334	-0.10793	-0.234293	-0.367968	0.420644	0.213447	0
Prisady	24	-0.13533	-0.155635	0.00450753	-0.0247501	0.0658538	0.16117	0.227255	0.216936	0.166755	0.167521	0.285201	0.0622115	-0.0856884	-0.136594	0.427378	0.0327732	0.0173405	0
Prisady	25	-0.232397	-0.232451	0.137035	0.0208	0.327287	-0.132348	-0.123249	0.104896	-0.165797	-0.245789	-0.122053	-0.0426871	0.342294	0.64708	0.0163716	-0.14163	0.0567666	-0.210229	0
Prisady	26	-0.14989	-0.161216	-0.0633004	0.16515	0.0941797	0.186163	0.250582	0.192281	0.284468	0.0187131	0.36182	-0.014774	-0.113253	-0.0484475	0.278267	-0.116354	0.314661	0.356308	0.0654516	0
Prisady	27	0.0333779	0.150816	-0.161194	0.271909	0.103059	0.141653	-0.0390033	0.446511	0.234652	-0.110943	0.0667688	-0.0327572	0.150965	-0.100338	0.0769276	0.120925	0.181597	0.102539	0.0972824	0.409215	0
Prisady	28	0.132031	0.15721	-0.215798	0.0872604	0.0649252	0.291914	0.00210637	-0.0217898	-0.175156	0.271234	-0.0298037	0.0665061	0.214974	-0.0599174	0.133829	0.12557	-0.054582	0.159017	-0.0112249	0.280846	0.182612	0
Prisady	29	0.0494083	-0.112737	-0.0959684	0.0510725	0.149812	0.203673	0.00762862	0.261942	-0.117454	0.0153167	0.154293	0.0909233	0.0708031	-0.0818581	0.181917	-0.0568828	0.0313904	0.215606	0.138916	0.120751	0.242903	0.199008	0
Prisady	30	0.111642	-0.073174	-0.113623	0.16533	0.190507	-0.0682754	0.160218	0.240412	0.0570355	0.0189143	-0.011008	0.145873	-0.120959	0.151038	0.0552045	-0.0709246	0.0934666	-0.072608	0.131196	-0.0392833	0.129368	-0.106274	0.0618399	0
Prisady	31	-0.202207	-0.15524	0.100587	0.0165625	0.0633402	0.0477719	-0.00610749	0.166794	0.0740618	-0.160213	-0.0601977	-0.0641467	0.0825594	0.271149	0.122918	-0.156866	-0.213634	0.271013	0.0893607	0.186908	0.153008	0.0556679	0.00880683	0.0780099	0
Prisady	32	-0.0296867	-0.0207049	-0.196473	0.0763174	-0.0378628	0.0468957	0.0328735	0.531067	0.11048	-0.0748833	0.00619758	0.108285	-0.143352	0.0651495	0.128466	0.0729874	-0.0303853	0.420816	-0.0808252	0.13023	0.366441	0.0497673	0.315874	0.283992	0.364631	0
Prisady	33	-0.147461	0.0692844	0.15614	-0.220206	0.00898855	0.279061	0.0866897	-0.0970331	0.0678116	0.870625	0.0530489	-0.0696817	0.00281952	-0.280152	0.196212	0.126804	0.211402	0.111477	-0.238142	0.023457	-0.105567	0.274396	0.0197443	-0.0345041	-0.154204	-0.012417	0
Prisady	34	0.0274548	0.0680269	-0.122689	-0.109704	0.0549225	-0.0466694	-0.0852545	0.142879	0.149085	-0.0638159	0.109397	-0.0872302	0.0463977	-0.241347	-0.0299117	0.155691	-0.097727	0.145983	-0.16793	0.0302696	0.376047	-0.0387734	0.184458	-0.0164315	0.0486963	0.316578	-0.00565533	0
Prisady	35	0.0408499	-0.0965979	0.372981	0.0269011	0.172564	-0.154692	-0.0430026	0.0248531	0.0362989	-0.027747	0.0612649	-0.164111	-0.0355717	-0.031686	0.189211	-0.191258	0.169694	-0.00033509	0.114924	0.0329896	-0.179537	0.0144058	0.0179291	-0.07466	0.15226	-0.0552922	0.0377688	-0.137657	0
Prisady	36	-0.194982	-0.15463	-0.157846	0.0234135	0.0149132	0.105331	0.2778	-0.0828384	0.0737363	-0.146042	0.114328	-0.111039	-0.204285	0.117925	0.131855	-0.154964	-0.0731194	0.22054	-0.0187313	0.353609	0.249755	0.0577219	0.0826881	0.0295829	0.321161	0.10005	-0.140349	0.196131	-0.232194	0
Prisady	39	-0.148833	-0.238538	-0.0511815	0.0482351	0.0465223	-0.0300884	0.186391	0.170642	-0.0726667	-0.0652654	-0.0367092	0.225525	-0.100603	0.0257105	-0.0821019	-0.122563	-0.192473	0.101488	0.054364	0.194747	0.394052	-0.0221923	0.291192	0.259839	-0.0697377	0.220739	-0.0602053	0.210278	-0.193198	0.485822	0
Prisady	40	-0.293654	-0.412964	0.00840601	-0.132068	0.174843	-0.0459197	-0.0869062	-0.0718904	-0.291948	-0.205609	-0.376592	0.00523481	0.364128	0.591023	-0.269346	-0.281378	-0.334604	-0.0529632	0.692802	-0.125504	-0.0791107	-0.133417	0.0814403	0.0360056	0.21123	0.106685	-0.199284	-0.0856332	-0.0589193	0.0506327	0.210477	0
Prisady	41	0.233056	-0.0059691	-0.262901	0.0555201	0.0435802	0.438082	-0.0921345	0.210179	-0.164537	0.150419	-0.0823343	-0.0255613	0.206984	-0.133238	-0.0650755	0.000155518	0.0869534	0.0979829	0.0776295	0.0070165	0.245961	0.312856	0.208848	0.00720716	-0.170631	0.3767	0.219226	0.295275	-0.159684	-0.0957707	0.0792146	0.085888	0
Prisady	43	-0.110073	0.00350803	0.378092	-0.0188938	0.129018	-0.145864	-0.0346391	0.0322872	0.0912264	-0.0198482	-0.0408876	-0.154818	-0.0892621	-0.0228579	0.195252	-0.0876392	0.13042	-0.0480438	0.124226	-0.0130529	-0.170245	-0.0280798	-0.0962873	-0.119763	0.159229	-0.0473935	0.045203	-0.0804245	0.889114	-0.166896	-0.18437	-0.0500912	-0.151321	0
Prisady	44	0.313467	0.170374	-0.113643	0.140387	0.0162165	0.0595399	0.0900181	0.230848	0.0218394	0.0473233	0.0654839	0.00372001	-0.157296	-0.373487	0.146993	0.180374	0.211576	0.298367	-0.283065	0.091666	0.109552	0.169479	0.16531	0.148926	-0.0765169	0.335878	0.11504	0.364518	0.229108	-0.123921	0.0350023	-0.298726	0.360711	0.293276	0
Prisady	45	-0.0544047	-0.0460815	-0.0226516	0.0649696	0.106771	0.156918	-0.0815039	0.271496	-0.100951	-0.035523	0.106914	0.0442153	0.0207831	-0.121427	0.193208	0.0101955	0.0452875	0.16614	0.283518	0.0746884	0.305374	0.100099	0.738645	-0.0415553	-0.0372247	0.209648	-0.0307792	0.301181	0.0326948	0.0957166	0.230435	0.0353237	0.349393	0.159113	0.303279	0
Prisady	46	-0.188957	-0.11536	0.082245	0.1702	0.0949868	0.279026	-0.0117433	0.00686485	0.187712	0.0373543	0.261095	-0.104581	-0.0148744	-0.171093	0.280392	-0.206467	0.17567	0.142051	-0.0921048	0.267806	0.0824493	0.0422839	0.179542	-0.0284399	-0.0147357	0.0319178	-0.0127064	0.0770198	0.0558646	0.297227	0.139326	-0.155199	0.126366	0.0132722	-0.0689502	0.134775	0
Prisady	48	0.00733035	0.162696	0.624303	0.0269476	0.240752	0.093857	-0.121443	-0.203539	0.120679	0.137686	0.0559846	-0.0979553	-0.0163317	-0.113913	0.272857	0.0864397	0.27651	-0.0558961	0.0840389	-0.166749	-0.293438	-0.216163	-0.0484087	-0.0692867	-0.114293	-0.342333	0.142114	-0.214041	0.403681	-0.109485	-0.120925	-0.098625	-0.154311	0.458443	-0.0124014	0.131812	0.366868	0
Prisady	50	0.0226837	-0.0799698	-0.120427	-0.0651313	-0.115564	-0.13967	0.652575	0.0110354	0.0286563	0.0293976	0.285891	0.0962238	-0.393263	-0.147248	-0.0392637	-0.0790122	0.210134	0.0384823	-0.124789	0.113785	-0.12014	-0.124237	-0.150691	0.204565	-0.150932	0.0318339	0.137159	0.114766	0.0976154	0.276934	0.185438	-0.182366	0.0631853	0.19821	0.240301	0.0204861	0.0717394	0.0450582	0
Prisady	51	-0.0233048	-0.2051	-0.159463	0.0333405	0.0807593	0.123916	-0.0966862	-0.0228657	-0.317257	-0.205325	-0.102935	0.0684298	-0.226437	-0.0335795	0.0896777	-0.256871	-0.265868	0.0105361	0.0557019	-0.1855	-0.135949	-0.0866798	0.293393	0.0423958	-0.249467	0.0624776	-0.199316	0.0130822	-0.060025	0.0001097	0.0995451	0.00184469	0.169204	-0.110087	-0.11688	0.303816	0.382133	0.159602	0.052879	0
Prisady	52	-0.197468	-0.343928	0.0294459	-0.18999	0.34392	-0.218093	-0.141845	-0.144229	-0.341793	-0.341997	-0.206769	-0.206408	0.128077	0.543983	-0.0182744	-0.31376	-0.264026	-0.116594	0.495157	-0.193138	-0.178656	-0.0939603	0.0313899	0.0336928	-0.00254108	-0.0525499	-0.333544	-0.240298	0.0778957	0.0678061	0.0793128	0.455519	-0.091746	0.087914	-0.37478	0.111399	-0.0621662	0.0495869	-0.0931872	0.419324	0
Voronezh	1	-0.00930903	-0.0892197	-0.263779	-0.155166	-0.254606	-0.177743	0.0719606	0.202609	0.051501	-0.0240007	0.0605581	-0.0139965	-0.0936714	-0.156826	-0.0984605	-0.03923	-0.101941	-0.0177316	-0.235427	-0.0949005	0.283289	-0.111367	0.257189	0.124262	-0.0315696	0.408539	0.0413335	0.377508	-0.173975	0.0328878	0.281705	-0.0746855	0.136205	-0.220022	-0.0201641	0.0830927	-0.145407	-0.4228	0.118557	-0.0728508	-0.202162	0
Voronezh	2	0.292759	-0.00184243	-0.418892	0.346303	-0.205698	-0.134038	0.00637819	0.214274	-0.136645	-0.226616	-0.130799	0.0727107	-0.220339	-0.0132445	0.0355209	0.0465628	-0.0968287	-0.0890646	0.0615667	-0.00538928	0.331684	0.0192638	0.212944	0.397533	-0.0988363	0.305825	-0.220607	0.101333	-0.349476	0.221168	0.48855	0.123833	0.216279	-0.338789	0.126015	0.166768	-0.0936326	-0.270478	0.0926678	0.190225	-0.0210998	0.36656	0
Voronezh	3	0.0347742	-0.155939	-0.0647702	-0.141141	0.304985	-0.0387765	-0.0797606	-0.106372	-0.0474331	0.160407	0.209561	-0.167083	-0.0989971	-0.266256	0.179299	-0.0779973	0.0211265	0.196995	-0.20157	0.0828455	0.2035	0.00832071	0.349512	0.083015	-0.226861	0.000167863	0.112417	0.440494	-0.0729879	0.15327	0.283874	-0.11707	0.19541	-0.158634	0.214357	0.304943	0.120301	0.0108789	-0.00367498	0.0269688	-0.169968	0.27829	0.147397	0
Voronezh	4	0.114259	0.0359274	-0.220075	0.0218126	-0.118687	0.129315	-0.000857422	0.0984495	-0.170901	-0.0862201	-0.33639	0.0939355	-0.0285621	-0.0226323	-0.249831	-0.000623391	-0.169988	-0.20664	-0.282415	-0.119781	0.169106	-0.0410671	0.106671	0.0679015	0.0835843	0.170137	-0.0805275	-0.170401	-0.346216	-0.111131	0.114997	-0.0498656	0.00342408	-0.3346	-0.123253	-0.0927717	-0.231901	-0.260045	-0.203056	-0.161681	-0.194048	0.217557	0.276062	-0.118242	0
Voronezh	5	-0.101101	-0.0344507	-0.308812	0.0015816	-0.0110264	0.0222907	-0.200903	0.0831891	0.0477966	-0.159658	0.0842807	0.0811215	0.0696092	-0.0991302	0.0439316	0.0122422	-0.0867359	-0.0282165	0.126042	0.0533721	0.337151	-0.0186987	0.276719	0.0535628	-0.0362386	0.115058	-0.266222	0.467764	-0.389177	0.0723372	-0.00908925	0.0805222	0.16624	-0.378026	-0.0865989	0.286273	0.105137	-0.351843	-0.202202	0.088036	-0.11721	0.267301	0.227103	0.283803	-0.0758142	0
Voronezh	6	-0.0781055	-0.195906	-0.175024	-0.259743	-0.0816322	-0.283526	0.0306233	-0.369484	-0.405574	-0.0401388	-0.240427	0.177887	-0.234792	-0.0271786	-0.30095	-0.161402	-0.359369	-0.16265	-0.0764273	-0.306294	-0.246953	-0.0903052	-0.116578	0.0578412	-0.357695	-0.291309	-0.0347624	0.0285276	-0.295033	-0.0205677	0.162008	0.0874371	-0.111296	-0.283882	-0.129178	-0.0483356	-0.402631	-0.131305	0.145979	0.0873548	0.00349919	0.202264	0.171374	0.302493	-0.0486882	0.0486023	0
Voronezh	7	-0.156681	-0.150001	-0.166541	-0.302317	-0.106727	-0.133679	-0.152139	-0.236502	-0.246265	0.0910773	-0.182461	-0.187002	-0.238076	-0.148717	-0.0844489	-0.235694	-0.202384	-0.0963117	-0.38997	-0.204153	-0.152748	-0.204952	-0.150005	-0.0594215	-0.103531	-0.188027	0.0958212	-0.20283	-0.241766	-0.1494	-0.11106	-0.187778	-0.144446	-0.23108	-0.163279	-0.132634	-0.268639	-0.120147	-0.0704788	-0.257247	-0.19252	0.0372255	-0.0726511	0.226707	0.183126	-0.200923	0.255053	0
Voronezh	8	-0.0305062	-0.361896	-0.213951	-0.257838	-0.156298	-0.367464	-0.225111	-0.194218	-0.349184	-0.517301	-0.287529	-0.246382	-0.13311	-0.0654613	-0.404421	-0.298776	-0.264991	-0.119125	-0.121451	-0.303955	-0.115555	-0.331934	-0.0795578	-0.303648	0.0208591	-0.111176	-0.508445	-0.082885	-0.155308	-0.21363	-0.214379	0.0824992	-0.281207	-0.191087	-0.239869	-0.0621864	-0.30633	-0.248112	-0.226627	-0.223904	0.0630758	-0.134766	-0.132223	0.00372064	0.0414676	-0.0779496	-0.0400405	0.259204
Voronezh	9	0.00750395	0.0588565	-0.264814	-0.0951726	-0.0975501	0.288399	-0.0204417	-0.0470533	-0.033612	0.194643	-0.063904	-0.121115	-0.216178	-0.296785	0.111319	-0.0253539	0.0495484	-0.0186294	-0.384231	0.0649749	-0.0569	0.232833	0.121214	-0.0906402	0.0783581	0.0795134	0.256582	0.0776635	-0.128169	0.0299311	-0.259118	-0.286051	0.183889	-0.119341	0.206281	-0.0412071	-0.0774448	-0.21464	-0.0215679	-0.24173	-0.570041	0.0698631	-0.00483981	0.219032	0.0682497	0.0538927	-0.078199	0.326079
Voronezh	10	0.088773	0.12735	-0.16093	-0.0812483	-0.135789	0.176829	-0.0539351	0.130248	-0.0216076	0.116925	-0.102142	0.0687208	0.0425347	-0.254414	-0.0895276	0.0861452	-0.126179	0.0109793	-0.272799	0.0976624	0.32069	0.334078	0.298122	0.0411622	0.0496097	0.283952	0.121036	0.316497	-0.11724	0.0599366	0.180696	-0.114086	0.301179	-0.0506841	0.258319	0.307676	-0.170571	-0.32519	-0.105088	-0.170924	-0.301511	0.286057	0.241746	0.268741	0.297433	0.139182	0.129857	0.00376262
Voronezh	11	0.0326604	-0.0521468	-0.183252	-0.117178	0.0196253	0.0565577	0.131028	-0.0715514	-0.0568637	0.107946	0.224941	-0.0386937	-0.0814576	-0.312559	0.0285437	-0.136448	-0.0621996	-0.0443738	-0.31847	0.240782	0.100178	0.342285	0.0917303	-0.063203	-0.107209	-0.0985221	0.0551597	0.0950535	0.0090699	0.0569493	0.0384111	-0.303071	0.095622	-0.0356974	0.119736	-0.0100042	0.0422754	-0.232907	0.0420043	-0.149946	-0.399887	0.148198	0.0675667	0.493776	-0.00308969	0.0755569	-0.0117715	-0.0341329
Voronezh	12	0.0728705	-0.010239	-0.22665	-0.0662861	-0.070563	-0.0918327	0.191379	-0.263419	-0.0675975	-0.0538535	0.0343549	-0.0380861	-0.121109	-0.068871	-0.0677881	0.0882509	-0.0696546	0.0113264	-0.0844869	0.0436476	0.0178445	0.0688976	-0.0261216	-0.115505	-0.334736	-0.150698	-0.0484031	0.0596377	-0.247069	0.0619458	0.102337	0.0693384	-0.0212438	-0.344395	-0.108448	-0.190616	-0.208806	-0.27461	0.0983532	-0.099053	-0.109997	0.298202	0.281541	0.342038	-0.0443211	0.0845318	0.318928	-0.128334
Voronezh	13	-0.0952248	-0.193293	-0.164589	-0.108236	-0.1118	-0.0902981	0.00277646	-0.0238352	0.155716	0.0371868	0.25242	-0.183642	-0.128059	-0.281011	0.118655	-0.19621	0.106427	-0.000705104	-0.212796	0.217561	0.173051	-0.0342825	-0.0380485	0.077796	-0.0513978	-0.00492059	0.0419307	0.168159	-0.332162	0.145286	0.0184221	-0.279513	0.0201675	-0.321011	-0.0558094	-0.0761825	0.0915888	-0.251537	0.0416378	-0.248938	-0.334472	0.242098	0.148168	0.285089	-0.121563	0.155738	-0.0845622	0.317534
Voronezh	14	-0.103088	0.0397847	-0.140662	0.00377765	-0.0115772	0.0155155	-0.179066	0.159622	0.117752	-0.0438387	0.0376846	-0.213694	-0.195165	-0.171221	0.140284	0.00145718	0.06854	-0.0818264	-0.154473	-0.045914	0.102743	-0.190303	0.0855571	-0.0456862	-0.228703	-0.0360682	-0.142199	0.0562825	-0.203629	-0.129405	-0.14357	-0.307658	-0.0717836	-0.193287	0.0122237	0.0988818	0.121703	-0.138322	-0.219785	-0.127472	-0.264665	-0.0156906	-0.0167764	0.252582	-0.0619335	0.258192	-0.264717	0.120286
Voronezh	15	-0.144596	-0.361678	-0.10728	-0.143039	0.142596	-0.0397446	-0.106771	0.0628709	0.0784743	-0.319353	0.0637115	-0.0324177	-0.10611	-0.0482208	0.0208407	-0.409148	-0.0780588	-0.0440772	0.0465164	0.0789918	0.0899645	-0.153282	0.0171063	-0.100264	-0.185233	-0.0458598	-0.312395	0.164206	-0.2193	0.0979569	0.0215884	-0.0754541	0.021554	-0.209078	-0.200827	0.0821233	0.0823669	-0.19262	-0.0698194	0.31294	0.168511	-0.0128334	0.0162507	0.197681	-0.228801	0.324875	0.0408908	-0.0167068
Voronezh	16	0.0947058	-0.311571	0.0366906	-0.0416777	0.0790064	-0.248749	-0.0115633	-0.0852565	-0.214924	-0.213235	-0.15869	-0.163232	0.153714	0.0515435	-0.365136	-0.359812	-0.211512	-0.363965	-0.0456753	-0.271668	-0.0104887	-0.265354	-0.239323	0.230573	0.0623687	-0.16678	-0.310276	-0.0573486	-0.16534	-0.128153	-0.0948593	0.0282526	-0.180726	-0.155118	-0.246072	-0.168324	-0.154181	-0.138659	-0.0517547	-0.129769	0.181219	-0.144356	0.0315872	0.0280298	0.148695	0.040839	-0.0963238	0.124005
Voronezh	17	0.290765	-0.0893844	-0.128344	-0.0104026	-0.0224659	-0.0380342	-0.0399972	-0.113092	-0.271831	-0.00176398	0.0215944	-0.0337512	-0.0654123	-0.0644249	0.0330369	-0.087135	-0.142587	-0.143938	-0.0631769	-0.00799748	0.0138833	0.0636978	0.0957741	-0.0582605	-0.207916	-0.0935796	0.0029799	0.00829261	-0.248195	0.0614425	0.106337	0.0168166	0.214292	-0.238437	0.0125984	0.107934	-0.144359	-0.0854971	0.0464975	0.0771413	-0.0349016	0.152288	0.511492	0.276721	0.228704	0.128256	0.257122	0.157699
Yoshkar-Ola	1	-0.271418	-0.13948	-0.0884971	-0.121006	0.0988935	0.139764	-0.0522747	-0.0788864	-0.232436	0.20627	0.0580503	0.105351	0.0977198	-0.0736442	0.0177013	-0.138522	-0.191525	0.25021	0.0433451	0.0760876	-0.132373	0.137611	0.189505	-0.217344	-0.162557	-0.00949887	0.154605	0.0368303	-0.151002	-0.00490202	0.0275686	0.0552762	0.304408	-0.142174	-0.00273723	0.255121	0.215146	0.0420402	-0.0111196	0.1157	-0.0359916	-0.0733602	-0.134316	0.250682	-0.18579	0.156763	0.0233563	-0.0848513
Yoshkar-Ola	2	-0.135313	-0.0513325	-0.153017	-0.0278311	0.0719842	-0.0494412	-0.185373	-0.175581	-0.439495	-0.149264	-0.492144	0.112688	0.0925281	0.226819	-0.215885	-0.144765	-0.524884	-0.223403	0.0392923	-0.29136	-0.131507	0.0138956	-0.165818	-0.0212714	-0.0178621	-0.162247	-0.203427	-0.138263	-0.0628551	-0.0647543	0.0739213	0.219297	-0.160258	-0.054027	-0.243988	-0.208667	-0.211018	-0.102768	-0.234025	0.0572453	0.184634	-0.0215923	0.120933	-0.120799	0.190542	0.077415	0.226593	0.00832313
Yoshkar-Ola	3	-0.331585	0.0116275	0.0350574	0.00579975	0.0787581	0.16231	-0.0237949	0.168428	0.0911549	0.12027	-0.0630705	0.0809976	-0.105633	0.00281696	0.250198	-0.106482	-0.0381143	0.220958	-0.102324	0.196526	-0.0602532	0.115955	0.101114	0.148936	0.272154	0.25157	0.124381	-0.151683	0.278843	-0.0772533	-0.00704208	-0.0165315	-0.058787	0.283954	0.181994	0.00525986	0.0569929	-0.0194644	-0.107111	-0.12292	-0.179772	-0.144796	-0.150785	-0.142065	-0.0245994	-0.186407	-0.320836	-0.0539982
Yoshkar-Ola	4	-0.246795	-0.257144	-0.228478	-0.273989	-0.211351	-0.381387	0.175837	-0.328108	-0.12951	-0.183272	-0.0782161	-0.0827574	-0.365499	-0.0403028	-0.231887	-0.267812	-0.0172024	-0.324214	-0.0692528	-0.275893	-0.400892	-0.302905	-0.467171	-0.0116719	-0.282882	-0.39056	-0.176314	-0.409976	-0.175145	-0.0032659	-0.247143	-0.170939	-0.561056	-0.163994	-0.411159	-0.493095	-0.0429047	-0.0971747	0.28675	-0.148832	-0.0855523	-0.167718	-0.150405	-0.274294	-0.325195	-0.306437	0.0966903	-0.245818
Yoshkar-Ola	6	0.0568639	0.0634791	-0.346103	-0.0915622	-0.0466267	0.0775421	0.0280568	-0.135141	-0.0688345	0.065336	-0.0638182	-0.0677672	-0.215383	-0.326052	-0.0608952	0.0255694	-0.0298477	-0.0749302	-0.428165	0.0591025	0.124245	0.12889	-0.293085	0.0593038	-0.240238	-0.171788	-0.0413582	0.0299902	-0.278346	-0.130332	-0.203345	-0.376939	-0.00517359	-0.267659	0.0787445	-0.273977	-0.165831	-0.33866	-0.0159261	-0.292472	-0.386584	-0.0423208	-0.00666315	0.20774	-0.018926	0.145018	0.061225	-0.0513824
Yoshkar-Ola	9	-0.255835	0.0217085	-0.0185431	-0.24604	0.112213	0.208753	-0.00813586	-0.0346702	-0.0343159	0.229231	-0.0348578	-0.0544711	0.279167	-0.0352502	-0.0263352	-0.0241233	-0.0380371	0.0523255	0.068867	0.082851	-0.141768	0.305696	0.0824893	-0.13271	-0.0156679	-0.00852222	0.292488	-0.00282501	0.00888778	-0.121324	-0.184159	-0.00210798	0.270879	0.0168796	0.0536377	0.0350871	0.0691663	-0.0785597	-0.00927838	-0.175565	-0.132211	-0.0412711	-0.355604	-0.0406333	-0.20703	-0.0329116	-0.209201	-0.197054
Yoshkar-Ola	12	0.045525	-0.051723	-0.307311	-0.00974104	-0.0683887	0.0228674	-0.236024	0.141603	-0.155303	0.0666967	-0.0295355	0.0816981	-0.00504416	-0.289488	-0.0749282	-0.146385	-0.15814	-0.0911355	-0.126871	-0.00193102	0.126503	0.18522	0.244047	-0.00172976	-0.228874	0.127534	0.0711243	0.324608	-0.158865	-0.216801	-0.0833001	-0.270877	0.372819	-0.150037	0.207057	0.316598	0.00709814	-0.253204	-0.0896774	0.149441	-0.279754	0.177834	0.142967	0.227676	0.0532896	0.419713	0.0432293	-0.0857802
Yoshkar-Ola	13	-0.193137	-0.377148	-0.201909	-0.0992754	-0.297333	-0.257838	0.0871637	-0.254483	0.0609837	-0.369616	0.0604418	0.0058333	-0.344081	-0.0434183	-0.221682	-0.39599	-0.0935755	-0.145676	-0.0160817	-0.06072	-0.215861	-0.388393	-0.418333	-0.0168239	-0.0493807	-0.22335	-0.459833	-0.109031	-0.164797	0.223969	-0.126123	0.057897	-0.35963	-0.153984	-0.314424	-0.344105	-0.0128244	-0.191142	0.12258	-0.0493868	-0.0290059	-0.124014	-0.030887	-0.138211	-0.327724	0.145318	0.0845655	-0.327379
Yoshkar-Ola	6	-0.237285	-0.0134372	-0.00999209	-0.243007	-0.136064	-0.0689443	-0.309721	-0.133216	-0.0213982	-0.0553513	-0.168859	-0.275436	-0.102685	-0.420566	0.0398477	-0.0124795	-0.149651	0.0236405	-0.43128	-0.0915449	-0.0494139	-0.0535115	-0.0757725	-0.289272	-0.0885927	0.0218579	-0.0496586	0.0773562	-0.0764297	-0.237595	-0.21837	-0.380692	-0.183174	-0.118142	-0.0377648	-0.170772	-0.00316334	-0.152689	-0.396915	-0.136078	-0.333389	0.0417529	-0.246555	0.16942	-0.193501	-0.187321	-0.235554	0.0417486
Yoshkar-Ola	11	-0.152559	-0.0481987	-0.114796	-0.14893	0.0399498	-0.0119736	-0.0122161	-0.0361123	-0.236132	0.230279	-0.0387996	-0.131565	-0.16771	-0.181081	0.197387	-0.117284	-0.0582515	0.123388	-0.213722	-0.0239836	-0.198416	0.191082	-0.0427777	-0.153025	-0.141319	0.109441	0.33202	0.0229419	0.275757	-0.187699	-0.0925643	-0.216199	0.261248	0.280404	0.326679	0.0204584	-0.0596205	-0.0396015	0.205263	0.00573136	-0.0862673	0.0195069	-0.124787	0.201667	-0.196684	-0.238255	-0.0520399	0.244794
Yoshkar-Ola	14	0.148342	0.126922	-0.179266	0.108084	-0.00493713	0.206824	-0.138453	0.0392501	-0.343606	0.235993	-0.19196	-0.0537399	-0.0190017	-0.162927	0.153321	0.176085	-0.148975	0.17386	-0.0694088	-0.262227	-0.0558083	0.3268	0.163767	-0.0782493	-0.209771	0.247829	0.291295	0.0609749	0.0419316	-0.207636	-0.0450509	-0.0509049	0.536561	0.0489011	0.340944	0.278568	-0.0275942	-0.0112566	0.0174419	0.302538	0.104787	0.0628684	0.171198	0.0982203	-0.0589728	-0.0854541	0.0126407	-0.044421
Yoshkar-Ola	15	0.0342587	-0.0454329	-0.0757101	-0.0108767	0.0641662	0.291336	-0.123964	-0.200468	-0.386198	0.215615	-0.229754	0.215615	0.166113	-0.0145544	-0.232941	-0.125243	-0.300023	-0.192512	-0.00157828	-0.301216	-0.206375	0.191852	0.0872165	0.0381522	-0.302364	-0.237116	0.109789	-0.0829863	-0.137723	-0.0946246	0.0383884	0.0665878	0.201693	-0.178851	-0.0454873	0.0446748	0.132764	0.0984456	-0.166967	0.232834	-0.0291576	-0.163269	-0.0283613	0.0910607	-0.0419708	0.119698	0.202552	-0.206
Yoshkar-Ola	16	-0.186968	0.0256698	-0.0606459	-0.196078	-0.138623	-0.0712706	-0.355773	-0.135775	-0.0238409	-0.0576776	-0.171535	-0.278344	-0.160975	-0.424056	0.037754	0.0279192	-0.152443	0.0215468	-0.436063	-0.0443679	-0.00742604	-0.00977511	-0.0779826	-0.242571	-0.143346	0.0197642	-0.0519849	0.0753788	-0.0789886	-0.188703	-0.158351	-0.383949	-0.185617	-0.120818	-0.0399748	-0.173214	0.0451587	-0.109221	-0.357333	-0.0840685	-0.337972	0.0389941	-0.153356	0.167792	-0.240924	-0.189997	-0.238578	0.0394222
Yoshkar-Ola	18	0.0555198	0.049548	-0.191282	0.012405	0.0809952	0.213847	-0.147008	-0.0480104	-0.362545	0.241285	-0.153256	-0.157205	0.0817117	-0.129422	0.156882	0.0978582	-0.199235	0.179152	-0.0244529	-0.226571	-0.0591703	0.339016	0.169059	-0.178665	-0.221787	0.162772	0.298318	0.148005	-0.0110691	-0.11845	-0.0484129	-0.00826494	0.553968	-0.00363498	0.245852	0.287322	0.0590484	-0.0163494	0.0158107	0.309561	0.154104	0.0635531	0.0843939	0.185448	-0.150932	0.00070836	0.00927869	-0.0512446
Yoshkar-Ola	21	-0.0819731	-0.0190493	-0.268706	-0.171253	-0.0877043	0.114876	-0.0558341	-0.00152032	-0.338683	0.0691689	-0.0540582	-0.152463	-0.127294	-0.0754938	-0.101973	-0.0155082	-0.0291021	0.0739077	-0.123158	-0.0810169	-0.134202	0.0307234	0.0474644	-0.218201	-0.214387	0.24501	0.177618	0.0629764	-0.0582779	-0.211868	-0.119464	-0.00751923	0.36754	-0.0499144	0.179328	0.0084326	-0.068985	-0.137809	0.0995895	0.0403233	-0.0430649	0.106891	-0.051449	0.0233798	-0.0562953	-0.173501	-0.180209	-0.00103539
Yoshkar-Ola	22	0.145397	0.00297291	-0.119767	-0.0532036	0.0309801	-0.129004	-0.24957	-0.105201	-0.524327	0.0620869	-0.228443	0.232026	0.00544088	0.0397704	-0.122012	0.137866	-0.34618	0.0193468	0.0664811	-0.401847	-0.113734	0.163366	0.273694	-0.000591565	-0.0935832	0.111429	0.0101846	-0.0299051	0.0215601	-0.29706	0.0497659	0.28398	0.162811	-0.0226394	0.129955	0.226868	-0.278218	-0.0304917	-0.207446	0.0289221	0.0347828	0.00022271	0.223877	0.194326	0.0994551	0.0382567	0.175314	-0.0210749
Yoshkar-Ola	24	0.0905188	0.00328538	0.0267152	-0.00254238	-0.0169738	0.202768	-0.114935	-0.102863	-0.374738	0.222213	-0.269454	0.321455	0.0550626	-0.0518284	-0.27551	-0.0332101	-0.289258	-0.183483	-0.0509562	-0.339253	-0.196999	0.198103	0.0389388	0.141984	-0.291946	-0.133059	0.117082	-0.16072	-0.0782739	-0.236453	0.0460282	0.0246768	0.152999	-0.119519	0.068945	-0.00238708	-0.0413145	0.0165924	-0.15759	0.133321	-0.0742449	-0.154032	0.0261084	0.0148542	0.00971304	-0.011543	0.20915	-0.19593
Yoshkar-Ola	25	0.0835219	-0.15238	-0.148934	-0.0756356	0.0186511	0.268202	-0.0515138	-0.17714	-0.0662377	0.0497579	0.0679185	0.174786	0.0449817	-0.133339	-0.0297684	-0.244864	-0.163177	-0.0481479	-0.269443	0.03701	0.104804	0.0612549	0.0357402	-0.0697771	-0.119383	-0.157829	-0.0055121	0.196533	-0.385766	0.1671	0.103894	-0.0499907	0.160585	-0.430081	-0.22733	-0.0707256	0.144344	-0.0529236	-0.0994752	0.130122	-0.236178	0.154183	0.173143	0.292426	0.135521	0.386111	0.216736	0.00618392
Yoshkar-Ola	28	0.258625	0.14231	-0.264089	0.122357	-0.164441	0.0415104	-0.0490564	0.398034	0.226919	-0.121383	0.105862	0.24861	0.0419558	-0.291171	-0.0337545	0.192587	-0.0626727	0.386366	-0.334919	0.120692	0.457243	0.087881	0.235556	0.167907	0.0944842	0.499122	-0.169261	0.412231	-0.191137	-0.101812	0.0870214	-0.138784	0.18472	-0.27896	0.361904	0.0851994	-0.1032	-0.393589	-0.171358	-0.0947706	-0.454929	0.325407	0.279679	0.19654	0.118648	0.375589	-0.0970341	-0.207595
Yoshkar-Ola	30	0.0593462	0.0160439	-0.0427279	-0.0736109	-0.00230233	0.164157	-0.135413	-0.0419122	-0.300566	0.290577	-0.188819	0.280577	0.0847273	-0.115996	-0.241777	0.100292	-0.260261	0.081077	-0.125446	-0.258984	-0.0530722	0.244058	0.165996	0.107906	-0.158114	0.114636	0.189347	0.063407	-0.0509455	-0.204494	0.13408	0.142559	0.274689	-0.0903887	0.240957	0.124332	-0.0676817	-0.050899	-0.175802	-6.86098e-05	-0.146016	0.0172321	0.0407796	0.217857	-0.0152985	0.0925653	0.172805	-0.167577
Yoshkar-Ola	32	0.0812779	0.0448623	0.061348	0.0461015	0.29438	-0.0341639	-0.0356454	-0.0134448	-0.116281	0.0134646	-0.126422	-0.0351741	-0.0113464	0.0356911	-0.121076	0.048254	-0.0667426	-0.153288	-0.0445816	-0.00382344	0.176903	0.0800526	0.0458929	0.163994	-0.172341	0.0146316	0.0185944	0.0707927	-0.255148	-0.103956	-0.0266494	-0.156238	0.0504658	-0.301387	-0.0441174	-0.0651414	-0.214137	-0.115119	-0.134395	-0.0988887	-0.208681	0.0366865	0.141277	0.226212	0.107133	-0.0116862	0.0472418	-0.133665
Meshabash	1	-0.304831	-0.248159	-0.0784941	0.014759	-0.278125	0.126254	-0.0646799	-0.0967224	0.0241568	-0.179871	-0.200515	0.0551039	-0.351003	-0.124224	0.0805803	-0.307774	-0.0927366	-0.00294198	-0.125574	-0.0330938	-0.162114	-0.287799	-0.186921	-0.0328714	-0.105017	-0.0674343	-0.173862	-0.168869	-0.224348	0.0452216	0.00489335	-0.024864	-0.0407317	-0.214591	-0.146913	-0.16955	-0.0133508	-0.202994	-0.00908064	-0.0132769	-0.237154	-0.0301847	0.0759904	-0.08513	-0.14278	0.0233897	-0.0319609	0.106556
Meshabash	5	-0.0720269	-0.219503	-0.137181	-0.0708277	-0.168209	0.00401745	-0.0865731	-0.0249216	-0.0547649	-0.017066	0.115802	0.0602894	-0.31007	-0.315595	0.0207752	-0.266481	-0.188276	0.107407	-0.303287	-0.0167851	-0.125836	-0.0353689	0.138919	-0.219888	-0.114273	-0.0518923	-0.0120058	0.0507087	0.00289386	-0.00194616	-0.106072	-0.36254	0.0274556	-0.0415485	-0.000940674	0.208166	0.0908845	-0.0445386	0.000563756	0.119557	-0.266695	-0.0169978	-0.13146	0.189283	-0.230868	-0.0725727	-0.0982104	0.0593878
Meshabash	13	-0.151705	-0.332876	-0.0650895	-0.360943	0.192107	-0.0703356	0.0736333	-0.287207	-0.35057	-0.0491836	0.0380141	-0.0728223	-0.0637528	-0.0994698	-0.175275	-0.339669	-0.301478	0.0302074	-0.234403	-0.0945153	-0.242352	0.0397251	-0.125623	-0.250632	-0.146314	-0.23081	0.014518	-0.0613556	-0.134151	-0.0838025	-0.145921	-0.130646	-0.0613756	-0.178487	-0.202101	-0.167494	-0.0271227	-0.0205903	0.118013	-0.0225713	-0.028121	-0.153774	-0.309524	0.223534	-0.212071	-0.197584	0.0157382	0.230867
Meshabash	14	-0.31089	-0.0841996	0.107897	0.0802645	-0.0718522	0.144521	-0.039982	0.153586	0.202702	0.093297	-0.18787	0.158384	-0.136156	-0.157999	0.123518	-0.083242	0.0276236	0.151032	-0.185701	-0.0165935	0.00868911	-0.125206	-0.0927116	0.177861	0.0461608	0.187322	0.152494	-0.0406333	0.156967	-0.204292	-0.0420829	-0.0923923	-0.0877079	0.163472	0.104357	-0.0770773	-0.0976135	-0.0850222	0.000755329	-0.0988681	-0.20499	0.084632	-0.17368	-0.117201	-0.0866686	-0.0701132	-0.133303	0.0148167
Saby-2	930	0.168925	-0.0703347	-0.253838	-0.015916	-0.279298	0.000416599	-0.0316614	-0.191168	-0.240047	-0.28884	-0.0857068	-0.185842	-0.281178	-0.1902	-0.0380275	-0.0706687	-0.0815044	-0.00391601	-0.168686	-0.110032	-0.235624	-0.160869	-0.100306	-0.109789	-0.202167	-0.234266	-0.281883	-0.20167	-0.140341	-0.0042958	-0.174396	-0.184932	-0.0950243	-0.226548	0.0408941	-0.0838031	-0.0901038	-0.075867	0.0467575	0.157033	-0.0840527	-0.264258	0.0580201	-0.108884	-0.241272	-0.155327	-0.0789369	0.0202382
Saby-2	931	-0.323523	-0.354473	0.195084	-0.280082	0.183831	-0.128779	0.163624	-0.302615	-0.300531	-0.173959	-0.170627	0.00968359	-0.0704487	0.249514	-0.228629	-0.365141	-0.368622	-0.0948796	0.0382636	-0.102921	-0.380743	-0.193118	-0.0449426	-0.192054	-0.000617477	-0.311457	-0.167634	-0.309876	-0.0830017	0.0927764	0.00568608	0.245935	-0.452237	-0.11991	-0.407454	-0.233095	-0.0833683	0.0157025	0.0104897	-0.0433544	0.0665389	-0.204877	-0.243518	-0.0655596	-0.0668769	-0.189089	0.159251	-0.0153226
Saby-2	932	-0.281152	-0.18551	0.0740347	-0.139715	0.365444	0.103882	0.00988324	-0.0140129	0.162063	0.215656	0.170595	-0.166955	-0.122603	-0.045824	0.386043	-0.187136	0.0346351	0.350286	-0.174054	0.27599	0.0978479	-0.0240249	0.196257	0.0446188	0.112332	0.0988787	0.219135	0.257683	0.0242882	0.256895	0.044855	-0.213426	-0.119311	-0.0160919	0.0659773	0.10156	0.220877	0.0190079	-0.0308477	0.181615	-0.0379927	-0.00214386	-0.198506	0.368358	-0.152703	0.0333459	-0.116041	0.0279763
[truncated: 40 more columns]

## Sheet: Table S3
Table S3	Summary of Mean Within Population Pairwise Relatedness (Queller and Goodnight 1989) Values
No. Samples	86
No. Pops	5
Run No.	1
No. Permutations	999
No. Bootstraps	1000
n	820	300	78	6	3
Pop	Prisady	Voronezh	Ioshkar-Ola	Meshabash	Saby-2
Mean	0.0405992	0.0137942	0.182537	0.114703	0.0204856
U	0.0144376	0.0275806	0.0550478	0.169601	0.226181
L	-0.0366706	-0.0492018	-0.0711375	-0.159916	-0.21129
P(mean-rand >= mean-data)	0.001	0.104	0.001	0.078	0.349
P(mean-rand <= mean-data)	1	0.897	1	0.923	0.652
Mean Bootstrap Value	0.0408387	0.0142047	0.182484	0.116136	0.0195844
Uv error	0.0128114	0.0230262	0.0698174	0.130988	0.0410249
Lv error	0.0121652	0.0212345	0.0657963	0.108695	0.0814141
Uv	0.0534106	0.0368204	0.252354	0.245691	0.0615105
Lv	0.028434	-0.00744035	0.11674	0.00600713	-0.0609285
Upper (Uv error) and lower (Lv error) error bars bound the 95% confidence interval about the mean values as determined by bootstrap resampling.
Upper (U) and lower (L) confidence limits bound the 95% confidence interval about the null hypothesis of 'No Difference' across the populations as determined by permutation
